# Supplementary material for: foxm1 Modulates Cell Non-Autonomous Response in Zebrafish Skeletal Muscle Homeostasis
Source: Cells. 2021 May 18;10(5):1241. doi: 10.3390/cells10051241 (PMC8158134; doi:10.3390/cells10051241)
Supplement: Supplementary file 1 [file cells-10-01241-s001.zip]

Archive with 2 entries (2 files):
- Supplementary Figures_revision.pdf
- Supplementary Tables_revision.pdf
